# Supplementary material for: In-silico tool based on Boolean networks and meshless simulations for prediction of reaction and transport mechanisms in the systemic administration of chemotherapeutic drugs
Source: PLoS One. 2025 Feb 7;20(2):e0315194. doi: 10.1371/journal.pone.0315194 (PMC11805580; doi:10.1371/journal.pone.0315194)
Supplement: S1 File — (ZIP) [file pone.0315194.s044.zip]

Archive with 1 entries (1 files):
- Art 7 - SM - 06_11_2024 - Last.docx
